# Supplementary material for: Membranes from Carboxymethyl Cellulose/Carboxylated Graphene Oxide for Sustainable Water Treatment by Pervaporation and Nanofiltration
Source: Molecules. 2025 Sep 15;30(18):3751. doi: 10.3390/molecules30183751 (PMC12472858; doi:10.3390/molecules30183751)
Supplement: Supplementary file 1 [file molecules-30-03751-s001.zip]

Archive with 1 entries (1 files):
- molecules-3851821-supplementary.pdf
